# Supplementary material for: Genome-wide association study of Senegalese sorghum seedlings responding to a Texas isolate of Colletotrichum sublineola
Source: Sci Rep. 2022 Jul 29;12:13025. doi: 10.1038/s41598-022-16844-6 (PMC9338089; doi:10.1038/s41598-022-16844-6)
Supplement: Supplementary file 1 — Supplementary Information. [file 41598_2022_16844_MOESM1_ESM.xlsx]

## Sheet: Feuil1
Item Number	Accession	R1_L1	R1_L2	R1_L3	R2_L1	R2_L2	R2_L3	R3_L1	R3_L2	R3_L3	Average	Highest score
1	PI514279	1	1	1	1	1	1	1	1	1	1	1
2	PI514280	1	1	1	1	1	1	1	1	1	1	1
3	PI514282	2	1	1	1	1	1	1	1	1	1.11111	2
4	PI514283	2	1	1	1	1	1	1	1	1	1.11111	2
5	PI514284	1	1	1	3	2	2	2	1	1	1.55556	3
6	PI514285	1	1	1	1	1	1	1	1	1	1	1
7	PI514286	1	2	1	1	2	1	1	1	1	1.22222	2
8	PI514287	1	1	1	1	1	1	1	1	1	1	1
9	PI514288	1	1	1	1	1	2	1	1	1	1.11111	2
10	PI514289	1	1	1	1	1	1	1	1	1	1	1
11	PI514290	1	1	1	1	1	1	2	1	1	1.11111	2
12	PI514291	2	1	1	1	1	1	1	1	1	1.11111	2
13	PI514292	1	1	1	1	1	1	1	1	1	1	1
14	PI514293	5	2	1	1	1	1	1	1	1	1.55556	5
15	PI514294	1	1	1	1	1	1	1	1	1	1	1
16	PI514295	1	1	1	1	1	1	1	1	1	1	1
17	PI514296	1	1	1	1	1	1	1	1	1	1	1
18	PI514297	1	1	1	1	1	1	1	1	1	1	1
19	PI514298	1	1	1	1	1	1	1	2	3	1.33333	3
20	PI514299	1	1	1	2	1	1	1	3	1	1.33333	3
21	PI514300	5	1	2	2	1	1	1	1	1	1.66667	5
22	PI514301	1	1	1	1	2	1	1	2	1	1.22222	2
23	PI514302	1	1	1	1	1	1	1	1	1	1	1
24	PI514303	1	1	1	1	2	2	1	1	1	1.22222	2
25	PI514304	1	2	2	1	1	1	1	1	1	1.22222	2
26	PI514305	1	2	1	1	1	1	1	1	1	1.11111	2
27	PI514306	2	1	1	1	1	1	1	1	1	1.11111	2
28	PI514307	2	1	1	1	1	1	1	1	1	1.11111	2
29	PI514308	1	1	1	1	1	1	1	1	1	1	1
30	PI514309	1	1	1	1	1	1	1	1	1	1	1
31	PI514310	1	1	1	1	1	1	1	1	1	1	1
32	PI514311	1	1	1	1	1	1	1	1	1	1	1
33	PI514312	1	1	1	1	1	1	1	1	1	1	1
34	PI514313	1	1	1	2	1	1	1	1	1	1.11111	2
35	PI514314	1	1	1	1	1	1	1	1	1	1	1
36	PI514316	1	1	1	1	1	1	1	1	1	1	1
37	PI514317	1	1	1	1	1	1	1	1	1	1	1
38	PI514318	1	1	1	1	1	1	1	1	1	1	1
39	PI514319	1	1	1	1	1	1	1	1	1	1	1
40	PI514320	1	1	1	1	1	1	1	1	1	1	1
41	PI514321	1	1	1	1	1	1	1	1	1	1	1
42	PI514322	1	1	1	2	1	1	2	1	1	1.22222	2
43	PI514323	1	1	1	1	1	1	1	1	1	1	1
44	PI514324	1	1	1	1	1	1	1	1	1	1	1
45	PI514325	1	1	1	1	1	1	1	1	1	1	1
46	PI514326	1	1	1	1	1	1	1	1	1	1	1
47	PI514332	1	1	1	1	1	1	1	1	1	1	1
48	PI514333	1	1	1	1	1	1	1	1	1	1	1
49	PI514334	1	1	1	2	1	1	1	1	1	1.11111	2
50	PI514335	1	1	1	1	1	1	1	1	1	1	1
51	PI514336	1	1	1	1	1	1	1	1	1	1	1
52	PI514337	1	1	1	1	1	1	1	1	1	1	1
53	PI514338	1	1	1	1	1	1	1	1	1	1	1
54	PI514339	1	1	1	1	1	1	1	1	1	1	1
55	PI514340	1	1	1	1	1	1	1	1	1	1	1
56	PI514341	1	1	1	1	1	1	1	1	1	1	1
57	PI514342	1	1	1	1	1	1	1	1	1	1	1
58	PI514343	1	1	1	1	1	1	1	1	1	1	1
59	PI514344	1	1	1	1	1	1	1	1	1	1	1
60	PI514345	1	1	1	1	1	1	1	1	1	1	1
61	PI514346	2	1	1	1	1	1	1	1	1	1.11111	2
62	PI514347	1	1	1	1	1	1	1	1	1	1	1
63	PI514348	1	1	1	1	1	1	1	1	1	1	1
64	PI514349	1	1	1	1	1	1	1	1	1	1	1
65	PI514350	1	1	1	1	1	1	1	1	1	1	1
66	PI514351	1	1	1	1	1	1	1	1	1	1	1
67	PI514352	1	1	1	1	1	1	1	1	1	1	1
68	PI514353	1	1	1	1	1	1	1	1	1	1	1
69	PI514354	1	1	1	1	1	2	1	1	1	1.11111	2
70	PI514355	1	1	1	1	1	1	1	1	1	1	1
71	PI514356	1	1	1	1	1	1	1	1	1	1	1
72	PI514360	1	1	1	1	2	1	1	1	1	1.11111	2
73	PI514361	1	1	1	1	1	1	1	1	1	1	1
74	PI514362	2	1	2	1	2	1	1	2	1	1.44444	2
75	PI514363	2	1	1	1	1	1	1	1	1	1.11111	2
76	PI514364	1	1	1	2	1	1	1	1	1	1.11111	2
77	PI514366	1	1	1	1	1	2	1	1	1	1.11111	2
78	PI514367	1	1	1	1	1	2	1	1	1	1.11111	2
79	PI514368	2	1	1	2	1	1	1	1	1	1.22222	2
80	PI514371	1	1	1	1	1	1	1	1	1	1	1
81	PI514372	3	1	1	2	1	2	1	2	1	1.55556	3
82	PI514373	1	1	1	1	1	1	1	1	1	1	1
83	PI514374	1	1	1	1	2	1	1	1	1	1.11111	2
84	PI514375	2	1	1	1	1	1	1	1	1	1.11111	2
85	PI514376	1	1	1	1	1	2	1	1	1	1.11111	2
86	PI514377	1	1	1	1	1	1	1	1	1	1	1
87	PI514378	1	1	1	1	1	1	1	1	1	1	1
88	PI514379	1	1	1	2	1	1	1	1	1	1.11111	2
89	PI514380	1	1	1	1	1	1	1	1	1	1	1
90	PI514381	1	1	1	1	2	1	1	1	1	1.11111	2
91	PI514382	1	1	2	1	1	1	1	1	1	1.11111	2
92	PI514383	1	1	1	1	1	2	1	1	2	1.22222	2
93	PI514387	2	1	2	1	1	1	1	1	1	1.22222	2
94	PI514388	1	1	1	1	1	1	1	1	1	1	1
95	PI514390	1	1	1	1	1	1	1	1	1	1	1
96	PI514391	1	1	1	1	1	1	1	1	1	1	1
97	PI514392	1	1	1	2	1	1	1	1	1	1.11111	2
98	PI514393	1	1	1	1	1	1	1	1	1	1	1
99	PI514394	1	1	1	1	1	1	1	1	1	1	1
100	PI514395	1	1	1	1	1	1	1	1	1	1	1
101	PI514396	1	1	1	1	1	1	1	1	1	1	1
102	PI514397	1	1	1	1	1	1	1	1	1	1	1
103	PI514398	1	1	1	1	1	1	1	1	1	1	1
104	PI514399	1	1	1	1	1	1	1	1	1	1	1
105	PI514400	1	1	1	1	1	1	1	1	1	1	1
106	PI514401	1	1	1	2	1	1	1	1	1	1.11111	2
107	PI514403	1	1	2	1	2	2	1	1	1	1.33333	2
108	PI514404	1	1	1	1	1	1	1	1	1	1	1
109	PI514405	1	2	1	1	1	1	1	1	1	1.11111	2
110	PI514409	2	1	1	1	1	1	1	1	1	1.11111	2
111	PI514411	1	1	1	1	1	1	1	1	1	1	1
112	PI514412	1	1	1	1	1	1	1	1	1	1	1
113	PI514414	1	1	1	1	1	1	1	1	1	1	1
114	PI514417	1	1	1	1	1	1	1	1	1	1	1
115	PI514418	2	1	2	1	1	2	1	2	1	1.44444	2
116	PI514419	1	1	1	1	1	1	1	1	1	1	1
117	PI514420	1	1	1	2	1	2	1	1	1	1.22222	2
118	PI514423	1	2	1	1	1	2	2	1	1	1.33333	2
119	PI514424	1	1	1	2	1	1	1	1	1	1.11111	2
120	PI514425	1	1	1	1	1	1	1	1	1	1	1
121	PI514426	1	1	1	1	2	1	1	1	1	1.11111	2
122	PI514427	4	1	1	1	1	2	1	1	1	1.44444	4
123	PI514428	1	1	1	2	1	1	2	1	1	1.22222	2
124	PI514429	1	2	1	1	2	2	1	1	1	1.33333	2
125	PI514430	1	1	1	1	2	1	1	1	1	1.11111	2
126	PI514431	1	2	1	1	1	1	1	1	1	1.11111	2
127	PI514432	1	1	1	1	1	1	1	1	1	1	1
128	PI514437	1	1	1	1	1	2	1	1	1	1.11111	2
129	PI514438	2	1	2	2	1	1	1	1	1	1.33333	2
130	PI514439	1	2	1	2	1	1	1	1	1	1.22222	2
131	PI514440	1	1	1	1	1	1	1	1	1	1	1
132	PI514444	1	2	1	1	1	1	1	1	1	1.11111	2
133	PI514446	1	1	1	1	1	1	1	1	1	1	1
134	PI514448	5	1	1	2	1	1	1	1	1	1.55556	5
135	PI514449	1	1	1	1	1	1	1	4	1	1.33333	4
136	PI514452	1	1	1	1	1	1	1	1	1	1	1
137	PI514453	1	1	1	1	1	1	1	1	1	1	1
138	PI514454	1	2	1	1	1	2	1	1	1	1.22222	2
139	PI514455	1	3	1	1	1	1	1	1	1	1.22222	3
140	PI514456	1	1	2	2	1	2	1	1	1	1.33333	2
141	PI514457	1	5	1	1	1	1	1	1	1	1.44444	5
142	PI514458	1	1	1	1	1	1	1	1	1	1	1
143	PI514459	1	2	1	1	2	3	1	1	1	1.44444	3
144	PI514460	1	1	1	1	1	1	1	1	1	1	1
145	PI514461	1	1	1	1	1	1	1	1	1	1	1
146	PI514462	2	1	1	2	2	1	2	1	1	1.44444	2
147	PI514463	1	2	2	1	2	1	1	1	2	1.44444	2
148	PI514464	1	1	1	1	1	1	1	1	2	1.11111	2
149	PI514465	1	2	2	1	1	1	2	2	2	1.55556	2
150	PI514466	2	2	2	1	2	1	2	2	1	1.66667	2
151	PI514467	2	5	2	1	1	1	1	2	1	1.77778	5
152	PI514468	1	2	2	1	1	1	1	2	1	1.33333	2
153	PI514469	1	2	2	1	1	1	1	2	1	1.33333	2
154	PI514471	2	1	2	1	1	2	1	1	1	1.33333	2
155	PI514472	1	1	1	1	1	2	1	1	1	1.11111	2
156	PI514473	1	1	1	5	1	1	1	1	1	1.44444	5
157	PI514474	1	4	1	1	1	1	1	1	1	1.33333	4
158	PI514475	1	1	1	1	1	1	1	1	1	1	1
159	PI514478	5	1	1	1	1	1	1	2	1	1.55556	5
160	BTX623	2	1	1	1	1	1	3	1	1	1.33333	3
161	PI609251	1	2	3	1	1	1	1	1	2	1.44444	3
162	SC748-5	1	1	2	2	2	1	1	1	1	1.33333	2
163	TAM428	5	1	2	1	1	1	1	1	1	1.55556	5
